# Supplementary material for: Evaluation of Aminopolycarboxylate Chelators for Whole-Body Clearance of Free 225Ac: A Feasibility Study to Reduce Unexpected Radiation Exposure during Targeted Alpha Therapy
Source: Pharmaceutics. 2021 Oct 16;13(10):1706. doi: 10.3390/pharmaceutics13101706 (PMC8540721; doi:10.3390/pharmaceutics13101706)
Supplement: Supplementary file 1 [file pharmaceutics-13-01706-s001.zip]

Archive with 1 entries (1 files):
- pharmaceutics-1394486-supplementary.pdf
